# Supplementary material for: Sex Partnership and Self-Efficacy Influence Depression in Chinese Transgender Women: A Cross-Sectional Study
Source: PLoS One. 2015 Sep 14;10(9):e0136975. doi: 10.1371/journal.pone.0136975 (PMC4569374; doi:10.1371/journal.pone.0136975)
Supplement: S1 Dataset — (XLS) [file pone.0136975.s001.xls]

## Sheet: S2—Dataset
NO	age	AGEGROUP	MARRIA	文化	CULTURE1	CULTURE2	收入	自认为女	B11	B1I年	B13	SITUATI4	B14	SITUATI6	C21	C22	C23	C24	C25	C26	C27	C28	C29	C30	C31	C32	C33	C34	C35	C36	C37	C38	C39	C40	REGULARP	V138	V139	OCCASIPA	D5B	D5C	sell	BUYSEX	familyDISCRIMINATION	FRIENDISCRIMINATION	SOCIALDISCRIM	F1	F2	F3	F4
130	25	2	1	2	0	1	2	1	2		2		2		3	3	3	3	3	3	3	3	3	3	3	3	3	3	3	3	3	3	3	3	1	0		1	0	2	1	1	2	2	2	4	4	4	4
182	20	1	1	2	0	1	2	1	2		2		2		1	4	1	1	3	2	1	2	2	1	3	1	1	3	1	1	2	3	1	3	2	0		2			2	2	2	2	2	6	6	6	6
190	20	1	1	1	0	0	2	0	2		2		2		1	4	1	1	4	2	1	1	1	1	4	4	1	4	1	3	4	4	3	3	2		0				2	2	2	3	3	6	6	6	6
103	23	1	1	3	1	0	2	0	2		2		2		3	4	2	1	3	2	3	2	3	2	1	3	3	4	3	2	4	3	4	2	1	0	1				2		2	3	2	5	7	6	6
174	23	1	1	2	0	1	2	1	2		2		2		4	2	1	1	4	3	1	2	1	3	3	2		2		1	2		3	4	2	0	0	1	0	1	2	2	2	2	2	6	6	6	6
40	26	2	1	1	0	0	2	0	1	1	1	1	2		1	4	1	1	4	4	1	1	1	1	4	4	1	4	1	4	4	4	1	4	2			1	0	1	1	2	2	4	2	6	6	5	5
171	28	2	1	2	0	1	2	1	2		2		2		1	4	1	1	4	2	1	1	1	1	3	2	1	1	1	1	1	4	1	1	2	0		2	0		2	2	2	2	2	6	6	5	5
72	24	1	1	2	0	1	2	0	2		2		2		2	1	3	4	1	4	4	1	3	4	1	1	4	4	4	2	3	2	1	3	1	0	1	1	0	2	2		2	2	2	6	6	6	7
51	39	3	1	2	0	1	2	1	2		2		2		4	4	4	4		1	4			4	4	4	4	4	4	4	4	4	4	4	1	0	2	1	1	1	2	2	2	3	2	6	5		2
147	19	1	1	2	0	1	2	1	1	1	2		1	1	3	3	3	1	4	1	3	3	3	4	3	4	2	4	3	3	4	4	1	4	1	0	1	2	0		1	2	3	3	2	7	7	7	7
46	20	1	1	1	0	0	2	1	2		2		2		2	2	2	3	2	3	4	3		3	2	4	3	4	2	3	4	3	2	4	1	0	1	1	0	1	2		2	3	2	7	5	7	7
61	24	1	1	2	0	1	2	0	1	1	2		2		4	3	1	2	1	2	2	1	2	3	2	1	2	4	3	4	3	3	2	1	1	0	1	1	0	1	1		2	4	2	6	6	6	7
143	31	3	1	2	0	1	2	0	1	1	2		2		1	4	1	1	4	1	1	1	1	1	4	4	1	4	4	4	1	4	1	1	1	0	1	2		0	1	2	2	2	3	1	5	1	1
75	25	2	1	3	1	0	3	0	2		2		2		2		4	1	4		4	2	2	2	4	4	4	4	2	2	4	4	1	4	1	0	1	2			2		2	2	2	6	6	6	6
59	31	3	1	1	0	0	3	0	2		2		2		1	4	1	1	4	4	1	1	2	2	4	4	1	3	2	4	4	4	1	4	1	1	2	2	1	0	2		2	2	2	7	4	7	7
87	20	1	1	2	0	1	3	0	2		2		2		1	4	1	2	4	4	2	1	1	2	4	2	1	4	3	1	4	3	3	4	1	1	3	1	0	10	1	2	3	3	2	6	6	5	6
106	20	1	1	1	0	0	3	1	2		2		2		1	1	1	1	4	2	1	1	1	1	4	1	1	3	1	2	4	3	2	4	2			2			2	2	3	3	3	6	6	7	6
52	18	1	1	2	0	1	3	0	2		2		2		2	4	3	4	3	4	3	2	3	3	4	2	3	3	3	4	3	2	2	3	1	1	1	2			2	2	3	4	2	6	7	6	6
56	22	1	1	3	1	0	3	0	2		2		2		2	3	1	1	4	4	2	1	2	1	4	3	2	4		3	3	4	1	4	1	0	1	2			2	2	2	3	2	6	6	5	6
154	18	1	1	1	0	0	3	0	1	0.5	2		2		1	4	1	1	4	1	1	1	1	1	1	1	1	3	3	3	3	3	1	2	2	0	0	1	0	3	2	2	2	2	3	1	1	1	1
83	27	2	1	3	1	0	3	0	1	1	2		2		3	2	3	3	1	1	1	3	3	4	4	4	3	3	3	2	2	2	3	3	1	0	1	2			2	2	2	4	2	6	6	6	6
64	23	1	1	3	1	0	3	0	2		2		2		2	4	2	2	4	2	2	1	1	1	3	3	1	4		2	4	4	4	4	1	0	2	1	0	1	2		2	2	2	6	6	6	6
158	24	1	1	3	1	0	3	1	1	1	2		2		1	1	1	1	1	1	1	1	1	1	1	1	1	1	1	1	1	1	1	1	1	0	1	1	0	1	2	2	2	4	2		6	5	6
163	26	2	1	2	0	1	3	1	1		1		1		2	2	3	1	2	3	2	3	2	1	1	1	2	3	2	3	1	3	2	1	1	0	1	1		1	2		2	3	2	4	4	4	4
86	33	3	1	3	1	0	3	0	1	1	2		2		1	4	1	1	4	1	4	1	2	1	4	4	1	4	1	4	2	3	1	4	1	1	1	2	1	0	2	2	2	2	2	6	5	7	7
155	27	2	2	2	0	1	4	1	1	1	2		1	1	1	1	1	4	1	1	1	1	4	1	1	1	4	4	4	4	4	4	4	4	2			1	0	5	1	2	3	3	2	7	7	7	7
13	25	2	1	2	0	1	4	1	2		2		2		4	3	2	4	4	3	2	2	2	2	4	4	2	4	3	4	4	4	2	4	1	0	1	1	0	2	1	2	2	2	2	6	6	6	6
156	26	2	1	3	1	0	4	0	1	1	2		2		1	4	1	1	4	1	1	1	1	1	4	4	1	4	2	4	4	4	1	1	1	0	1	2		0	2	2	2	2	2	4	3	1	1
115	23	1	1	3	1	0	4	0	2		2		2		1	3	1	1	4	4	1	1	1	1	4	4	1	4	1	4	4	4	1	4	1	0	1	1	0	3	2	2	2	4	3	6	6	6	6
207	26	2	1	2	0	1	4	0	1	1	2		2		3	3	3	2	2	2	3	3	3	3	2	2	2	2	3	3	3	3	2	2	2	0	0	1	0	3	1	2	3	3	3	3	3	2	2
57	27	2	1	2	0	1	2	0	2		2		2		1	1	4	1	4	3	2	2	2	2	4	4	2	4	2	2	4	4	2	2	1	0	1				2	1	3	3	2	6	6	6	6
43	27	2	1	1	0	0	2	1	2		2		2			3	2	3	3	1	2	2	3	2	2		2	1		2		2	3	2	1	0	1				2		2	2	2	7	7	6	2
45	27	2	1	3	1	0	2	0	2		2		2			1	3	1	2		2	1	2		3	4		4		3	4	3	3	4	2			1	0	2	2		2	3	2	6	6	6	6
42	25	2	1	2	0	1	2	0	1	1	2		2		1	4	1	1	4	4	1	1	1	1	1	4	4	4	3	4	2	2	2	2	2			2			2		2	2	2	6	6	7	5
198	24	1	2	2	0	1	2	1	1	2	1	1	2		4		2	4	4	1	1	1	1	1	4	1	1	4	1	3	4	3	2	4	1	0	5	1	0	10	1	2	3	3	3	4	4	3	4
82	31	3	1	2	0	1	2	0	2		2		2		1	1	1	1	4	4	1	1	1	1	4	2	1	2	1	1	1	1	4	4	1	0	3	1	0	3	1	2	2	2	3	4	4	7	7
177	23	1	1	2	0	1	2	1	2		2		2		2	4	1	2	1	2	1	1	1	1	1	1	1	2	2	1	2	2	2	2	2	1	0	1	1	1	2	2	2	2	2	6	6	5	5
47	22	1	1	1	0	0	2	1	1	2	1	1	1	1	1	1	2	2	4	1	4	4	2	2	4	4	2	4	2	4	4	4	2	4	1	0	2	1	0	2	1	2	2	2	2	7	7	7	7
178	21	1	1	2	0	1	2	1	2		2		2		1	3	1	1	4	1	2	2	1	1	3	2	1	3	1	2	3	4	1	4	1	1	1	1	1	1	1	1	2	2	2	7	7	7	6
94	24	1	1	2	0	1	2	0	1	2	2		2		2	4	2	1	4	4	1	1	1	1	4	4	1	4	1	3	4	4	1	2	1	0	3	1	0	1	1	2	2	3	3	6	5	4
18	28	2	1	2	0	1	2	0	2		2		2		2	4	2	2	4	1	1	1	1	1	4	4	1	4	1	1	4	4	1	4	2			2			2		2	3	2	7	7	2	2
172	25	2	1	2	0	1	2	1	2		2		2		1	1	1	1	4	4	1	1	1	1	2	1	1	2	2	2	2	2	2	2	2			2			2	2	2	2	2	6	6	6	6
5	22	1	1	3	1	0	2	1	2		2		2		4	1	1	4	2	3	1	1	1	2	3	2	2	2	3	1	3	4	2	2	1	1	10	1	1	1	1	1	3	4	4	2	3	3	2
149	22	1	1	1	0	0	2	1	1	1	2		2		1	3	1	3	2	3	2	3	2	4	2	3	1	3	2	3	2	3	4	2	1	0	1	1	0	3	2		4	3	4	4	4	4	4
97	24	1	1	1	0	0	2	1	2		2		2		1	1		3	2	3	4	1	1	1	2	3	2	4	2	1	3	1	3	1	1	0	1	1	0	3	2	2	4		4	1	1	1	1
69	23	1	1	2	0	1	2	0	2	0	2		2		3	2	3	2	2	4	2	3	1	2	3	1	2	1	4	1	2	1	4	2	1	0	1				2					6	6	6	6
62	27	2	1	3	1	0	2	0	2		2		2		2	4	2	2	4	3	2	2	2	2	4	4	1	4		2	4	4	3	3	1	0	1	1	0	2	2		2	3	2	6	6	6	7
65	25	2	1	3	1	0	2	0	2		2		2		4	3	3	2	1	4	1	1	1	2	4	2	2	4	3	1	1	1	1	4	1	1	1	1	0	2	2		2	2	2	4	6	6	6
193	32	3	1	2	0	1	2	1	2		1	1	2		1	4	2	1	1	4	1	2	1	4	4	4	1	4	4	1	4	4	1	4	1	0	1	1	0	5	1	2	3	3	3	3	2	2	2
32	24	1	1	2	0	1	2	0	1	2	2		2		1	4	2	1	4	2	1	1	1	1	4	4	1	3	2	2	2	3	2	4	1	0	1	1	0	1	2	1	2	3	2	1	1	1	1
187	31	3	1	3	1	0	2	0	2		2		2		1	4	2	2	4	3	1	1	1	1	4	4	1	4	1	3	4	4	3	4	1	0	1	1		2	2	2	3	4	3	7	7	6	7
11	24	1	1	2	0	1	2	0	1	2	2		2		1	4	2	1	4	2	1	1	1	1	1	1	1	2	1	1	2	4	2	3	1	0	1	1	0	1	2		2	3	2	2	2	2	2
66	24	1	1	2	0	1	2	0	1	1	2		2		1	4	1	1	4	4	2	2	2	2	2	4	2	4	2	4	4	4	2	2	1	0	1	1	0	1	1	1	2	3	2	6	6	6	7
108	23	1	1	3	1	0	2	1	2		2		2		3	4	2	2	3	4	1	1	2	1	2	2	1	3	1	3	2	2	2	4	1	0	2	1	0	1	2	2	2	3	2	6	6	6	6
175	26	2	1	2	0	1	2	0	2		2		2		1	3	1	1	4	3	1	1	2	2	4	4	1	4	2	3	4	4	1	4	1	0	1	2	0		1	2	3	3	2	6	6	6	6
169	28	2	1	3	1	0	3	0	2		2		2		1	3	1	2	4	4	1	1	1	1	4	4	1	4	1	4	4	4	1	4	2	1	0	2	1	0	1	1	2	2	2	2	4	5	5
148	23	1	1	1	0	0	3	0	1	2	1	2	1	1	2		1	2	1	2		1	2		1	1	2	2	2		1	1	1	1	2			2			2	2	2	2	2	6	6	6	6
68	31	3	1	3	1	0	3	0	1	2	2		2		2	4	2	1	4	4	2	1	2	1	4	2	2	4	2	2	4	4	2	4	1	0	1	1	0	1	1	1	2	2	2	7	7	7	6
188	27	2	1	2	0	1	3	1	2		2		2		1	1	1	1	1	1	1	1	1	1	3		2	2	2	2	2	2	2	2	2			2			2	2	2	2	2	5	5	5	5
39	25	2	1	3	1	0	3	1	2		2		2		1	3	1	1	4	3	1	1	1	1	3	3	1	3	1	3	3	3	1	3	1	0	2	1	0	10	1	2	2	4	4	5	6	5	5
183	27	2	1	2	0	1	3	1	2		2		2		1	4	1	1	4	1	1	1	1	1		1	1	1	1	1	1	2	2	2	1	0	1	1	0	3	1	2	2	2	2	5	5	5	5
204	26	2	1	2	0	1	3	0	2		2		1	2	2	4		2	1	2	4	1	1	1	4	4	1	4	2	3	4	4	2	4	1	0	10	1	0	8	1	2	3	3	3	4	4	4	4
124	29	2	1	2	0	1	3	0	2		2		2		1	4	1	1	4	4	1	1	1	1	4	4	1	1	4	1	4	4	4	4	1	0	1	2			2	2	2	4	2	5	5	6	6
125	31	3	1	2	0	1	3	1	1	2	2		2		1	4	1	1	4	4	1	1	1	1	4	4	1	4	1	4	4	4	1	4	1	0	1	2			2	2	2	4	2	5	5	4	5
140	30	3	1	2	0	1	3	1	1	2	2		2		4	3	3	3	4	3	2	2	2	3	4	4	4	3	2	2	3	4	4	4	1	0	1	2			2	2	2	4	2	1	1	2	1
20	23	1	1	2	0	1	3	0	1	2	1	2	2		1	4	2	2	4	1	1	1	1	1	4	4	1	4	1	1	4	4	1	4	2			2			1	2	2	4	3	7	7	4	5
139	34	3	1	1	0	0	3	0	2		2		2		1	4	1	1	4	4	1	1	1	1	4	4	1	4	1	4	4	4	1	4	2			2			1	2	4	4	2	6	5	5	5
185	24	1	1	2	0	1	3	1	2		2		2		1	1	1	1	4	1	1	1	1	1	4	4	1	4	1	1	4	4	1	4	1	1	1	1	1	1	2	2	2	2	2	6	6	4	4
21	22	1	1	3	1	0	3	1	1	2	2		2		1	1	1	1	4	1	1	1	1	2	4	4	1	1	1	1	2	4	1	3	1	0	1	1	0	1	2	2	2	4	2	2	2	2	2
203	28	2	1	3	1	0	3	0	1	2	2		2		2	3	2	4	2	1	1	2	1	3	2	2	1		2	3	4	2	3	1	1	0	3	1	0	2	1	2	2	3	2	1	2	1	4
160	24	1	1	3	1	0	3	0	1	1	2		2		2	2	2	2	2	2	2	2	2	2	1		1	2	1	2	2	2	1	1	1	0	1	1	0	1	1	1	2	2	2	6	6	6	5
49	26	2	1	1	0	0	3	0	1	2	2		2		1	4	1	1	4	4	1	1	1	1	4	4	1	4	1	4	4	4	1	4	1	1	1	2			2	2	2	2	2	6	6	5	5
54	25	2	1	2	0	1	3	0	2		2		2		1	4	1	1	4	4	2	1	1	1	4	4	1	4	1	4	4	4	1	4	1	0	1	1	0	1	2	2	2	3	3	6	6	7	6
30	24	1	1	1	0	0	3	1	1	2	1	2	1	2	2	1	2	1	1	1	1	1	1	1	1	1	1	1	1	2	1	2	2	1	1	0		2			2	2	2	3	2	4	4	4	3
209	24	1	1	2	0	1	3	1	1	2	2		2		3	2	3	3	4	4	1	1	1	3	4	4	3	3	3	2	3	3	1	4	1	0	2	1	0	1	1	2	2	2	2	6	5	5	5
84	20	1	1	2	0	1	4	1	1	2	2		1	0.5	1	4	1	1	1	1	1	1	1	1	4	4	1	4	1	1	4	4	1	4	2	0	0	2	0	0	1	2	3	3	3	6	7	2	1
50	24	1	1	2	0	1	4	0	2		2		2		3	4	2	3	4	4	1	2	2	2	4	4	2	4	3	3	4	4	2	4	2	0		1	1	2	1	2	2	3	2	6	6	6	6
196	24	1	1				4	0	1	2	2		2		1	3	1	1	3	1	1	1	1	2	4	2	1	3	1	3	3	3	1	3	2			2			1	2	2	2	2	4	4	4	5
126	32	3	1	2	0	1	4	1	1	2	2		2		1	4	1	1	4	4	1	1	1	1	4	4	1	4	1	4	4	1	4	4	1	0	1	2			2	2	2	4	2	6	5	5	5
146	26	2	1	2	0	1	4	1	1	20	1	5	2		1	1	1	1	1	1	1	1	2	2	1	1	1	1	2	1	1	1	1	1	1	0	1	1	0	1	1	2	4	3	3	4	4	7	7
206	26	2	1	2	0	1	4	0	1	3	1	2	2		1	3	1	2	3	1	1	1	1	2	4	2	1	3	1	3	3	3	1	1	2			1	0	4	1	2	2	3	2	3	3	3	3
117	29	2	1	2	0	1	2	1	2		2		2		1	2	4	1	2	1	1	1	2	4	2	1	1	4	2	3	4	2	3	4	1	0	1	1	0	3	1	2	2	3	2	4	4	4	3
55	28	2	1	1	0	0	2	0	1	1	2		2		2	3	2	2	3	4	2	1	1	2	2	4	2	3	2	3	2	4	3	3	1	1	1	2			2	2	2	3	2	4	5	7	7
73	25	2	1	2	0	1	2	0	2		2		2		4	1	3	2	2	3	2	1	1	4	3	2	1	2	4	2	1	1	4	1	1	1	1	2			2		2	3	2	3	2	1	1
119	23	1	1	2	0	1	2	1	1	10	2		2		1	3	1	4	4	2	1	3	1	3	4	4	1	3	1	2	4	3	1	4	1	0	1	1	0	1	1	2	2	3	2	6	6	6	6
189	28	2	1	2	0	1	2	1	2		2		2		1	4	1	1		2	1	1	1	1	4	4	1	3	1	3	4	4	3	4	1	0	2	2			2	2	3	3	3	7	7	6	7
186	24	1	1	3	1	0	2	1	2		2		2		1	4	1	1	1	1	1	1	1	1	2	1	1	1	1	2	2	2	2	2	2	0		2			2	2	2	2	2	6	6	6	6
104	24	1	1	2	0	1	2	0	2		2		2		1	1	1	1	1	2	2	1	1	1		1	2	1	1	1	1	1	1	1	2			2			2	2	2	2	2	6	6	6	6
15	28	2	1	3	1	0	2	0	2		2		2		1	3	4	2	1	2	3	3	2	1	1	1	1	4	1	1	2	3	2	3	1	0	1	1	0	1	1	2	2	3	2	6	6	6	5
44	23	1	1	2	0	1	2	0	1	3	2		2		4	2	2	3	4	1	1	1	1	1	1	4	2	2	2	4	3	2	3	2	1	0	1	1	0	1	1	2	4	2	3	6	3	3	3
92	27	2	1	2	0	1	2	1	1	3	2		2		2	4	1	1	4	4	1	1	1	1	4	4	1	4	1	4	4	4	1	4	2	0	0	1	0	3	1	2	2	4	2	6	6	2	6
135	31	3	1	2	0	1	2	0	2		2		2		1	4	1	1	4	3	1	1	1	1	4	3	1	4	1	3	4	4	1	4	2			2			2	2	3	3	2	6	6	6	6
152	24	1	1	1	0	0	2	1	2		2		2		1	2	2	1	2	4	2	1	1	1	4	3	1	4	3	2	4	4	1	4	2		0	2			1	2	3	3	2	1	3	3	4
150	21	1	1	2	0	1	2	0	1	1	2		2		1	2	1	2	3	1	2	2	1	1	1		1	4	1	1	2	2	1	1	1	1	1	2		0	1	1	3	3	3	6	6	6	5
120	28	2	1	3	1	0	2	0	1	1	2		1	1	2	3	2	4	3	1	3	4	2	1	2	3	3	2	2	1	3	4	2	3	1	1	4	1	1	2	1	1	4	2	4	2	2	3	2
142	29	2	1	1	0	0	2	0	2		2		2		2		3	2	3	2	3	2		3	2	3	2	3	4	3	4	2	3	3	1	1	10	1	1	3	1	1	3	3	3	3	4	4	5
63	29	2	1	3	1	0	2	0	1	2	2		2		2	4	1	1	4	3	1	1	1	1	4	1	1	4	1	3	4	4	2	2	1	0	1	1	0	1	1	1	2	3	2	6	6	5	6
22	25	2	1	3	1	0	2	1	1	2	2		2		1	1	1	1	4		1	1	2	2	2	4	4	1	1	1	1	2	1	3	1	0	1	1	0	1	2	2	2	4	2	2	2	2	2
27	21	1	1	3	1	0	2	0	1	2	2		2		1	1	1	1	1	1	2	2		1	1	2	1	4	2	1	2	2	1	1	1	0	1	1	0	1	2	2	2	3	2	3	3	3	3
67	24	1	1	3	1	0	2	0	1	3	2		2		2	4	2	2	4	3	1	1	1	1	4	2	2	4	2	4	4	4	2	2	1	0	1	1	0	2	1	1	2	2	2	6	6	6	5
112	23	1	1	3	1	0	2	0	2		2		2		1	3	1	1	4	4	1	2	1	1	1	1	2	2	4	1	4	4	1	4	1	1	2	2			1	1	3	3	2	6	6	3	7
176	29	2	1	2	0	1	2	1	2		2		2		1	4	1	1	1	2	1	1	1	1	2	2	2	1		2	2	2	2	2							2	2	2	2	2	6	6	6	6
99	25	2	1	3	1	0	2	0	2		2		2		2		1	4	4		4	3	2	2	3	2	2	2	2	2	3	2	3	2	1	0	1	2			2	2	2	3	2	6	6	6	6
58	26	2	1	3	1	0	3	0	2		2		2		1	4	2	2	4	3	1	1	1	1	4	4	2	2	2	4	4	4	3	3	1	0	1				2		2	2	2	6	6	6	7
88	24	1	1	1	0	0	3	1	1	5	2		2		1	1	4	1	1	4	4	1	4	1	1	4	1	4	4	4	3	2	3	2	1	0	1	1	0	1	1	2	2	4	2	7	6	5	6
70	28	2	1	3	1	0	3	0	2	0	2		2		1	4	2	1	4	4	1	2	2	2	4	2	2	4	1	4	4	4	3	4	1	0	1				2	1	2	2	2	7	7	7	7
168	23	1	1	1	0	0	3	0	1	3	2		2		3	3	3	3	2	3	2	2	4	3	2	3	3	3	4	2	2	2	3	3	1	0	4	1	0	2	1	2	3	3	2	5	4	5	5
95	28	2	1	2	0	1	3	1	1	2	2		2		1	1	1	4	4	1	1	1	1	1	1	1	1	1	1	4	4	4	4	4	1	0	1	1	0	1	1	2	3	3	2	6	6	6	6
141	27	2	1	2	0	1	3	0	1	1	2		2		1	1	1	1	4	4	1	1	1	1	1	4	1	1	1	1	1	4	1	4	2			1	0	2	1	2	2	3	2	6	6	6	6
24	21	1	1	1	0	0	3	1	1	3	2		2		1	4	1	1	4	3	1	1	1	1	4	4	1	4	1	4	4	4	4	4	1	0	1	2			2	2	3	4	4	6	6	6	7
144	26	2	1	3	1	0	3	1	1	3	2		2		1	4	1	1	4	4	1	1	1	1	4	4	1	4	4	4	4	4	1	4	1	0	1	2			2	2	2	4	2	5	5	5	4
31	25	2	1	3	1	0	3	0	1	5	2		2		2	4	4	3	4	4	3	1	3	3	4	4	1	3	2	3	3	3	2	4	1	0	1	2			2					6	6	6	6
184	24	1	1	2	0	1	3	1	2		2		2			4	2	1	1	2	1	1	1	1	2	2	1	2	2	2	2	2	2	2	2	0	0	2		0	2	2	2	2	2	7	7	7	7
90	36	3	2	2	0	1	3	1	1	10	1	0.25	1	5	2	4	1	3	3	4	1	1	1	3	4	4	1	4	3	2	4	4	1	4	2	0	0	2	0	0	1	2	2	2	2	7	7	1	1
136	27	2	1	2	0	1	3	1	1	3	1	3	2		1	4	1	1	4	4	1	1	1	1	4	4	1	4	1	4	4	4	1	4	2			2			1	2	2	4	2	6	5	5	5
98	35	3	1	1	0	0	3	0	2		2		2			2	3	4	3	1	4	3	2	1	3	2	1	3	2	4	2	2	3	2	1	0	2	1	0	2	1	1	4	3	3	1	4		7
3	25	2	1	2	0	1	3	0	2		2		2		2	1	1	1	4	2	1	1	1	1	4	1	1	2	1	1	2	4	1	1	1	1	1	2	1	0	2	2	4	4	2	4	1	2	1
29	29	2	1	1	0	0	3	0	1	3	1	2	1	2	1	3	3	1	2	2	1	1	1	1	3	2		2	2	4	3	3	3	3	1	0	1	1	0	1	2	2	2	4	2	2	2	2	2
105	27	2	1	3	1	0	3	1	2		2		2		1	2	2	3	3	3	2	3	2	3	2	3	2	3	3	3	2	2	3	3	1	0	6	1	0	6	1	2	2	3	2	6	6	5	5
153	26	2	2	2	0	1	4	1	1	3	2		2		3	4	1	2	2	1	1	2	2	2	1	2	1	2	3	1	3	1	3	4	1	1	1	1	1	2	1	1	2	3	3	5	6	6	7
123	27	2	1	1	0	0	4	0	1	3	1	2	1	2	2	3	2	2	2	3	3	2	3	2	2	3	2	2	3	2	3	4	4	4	1	0	2	1	0	5	1	1	2	3	2	2	3	2	2
34	22	1	1	1	0	0	4	1	1	3	1	2	2		1	4	1	3	1	4	1	1	1	1	4	4	1	1	1	3	4	4	1	4	2			1	0	1	1	2	3	2	2	6	6	6	7
191	29	2	1	2	0	1	4	0	1	3	1	2	1	2	2	2	2	2	1	1	1	1	1	2	2	2	1	2	2	2	2	2	2	2	1	0	3	1	0	11	1	2	2	2	2	3	4	3	3
6	22	1	1	3	1	0	4	1	2		1	3	2		2	3	2	1	4	4	1	1	1	2	4	2	2	3	3	2	2	3	3	4	1	0	3	1	0	3	1	2	2	3	2	2	2	2	2
192	27	2	1	2	0	1	4	0	1	4	2		2		1	3	1	2	3	1	1	1	1	1	3	3	1	3	1	3	3	3	1	3	1	0	2	1	0	2	1	2	2	2	2	4	4	1	1
36	25	2	1	1	0	0	4	1	1	3	2		2		1	2	1	1	3	1	1	1	1	1	2	1	1	3	2	1	4	4	3	4	1	0	1	2			1	2	2	3	2	6	7	5	6
10	24	1	1	3	1	0	4	0	2		2		2		2	3	1	1	4	3	1	1	1	1	3	4	1	3	1	3	3	4	1	4	1	0	1	2			2	2	2	3	2	7	6	7	7
118	23	1	1	2	0	1	2	1	1	6	2		2		2		3	4	2	3	2	1	1	3	4	2	2	4	2	3	4	1	1	4	1	0	1	1	0	1	1	2	2	4	3	7	7	7	7
180	33	3	1	2	0	1	2	1	2		2		2		1	4	1	1	1	2	1	1	1	1	2	2	1	1	1	2	2	2	2	3	2	0	0	1	0	4	2	2	2	3	3	6	6	6	6
133	27	2	1	2	0	1	2	1	1	2	1	2	2		3	2	2	1	1	2	2	1	1	2	2	1	1	2	2	1	3	3	2	2	1	0	1	1	0	3	1	2	4	4	4	1	2	2	2
173	33	3	1	2	0	1	2	1	2		2		2		1	1	1	1	4	4	1	1	1	1	2	1	1	2	2	2	2	2	2	2							2	2	2	2	2	6	5	5	5
181	42	3	1	1	0	0	2	1	2		2		2		4	1		2		3	1	1	1	1	1	4	4		4	4	4	4	3	4	1	0	1	1		1	2		3	3	3	6	6	6	7
91	21	1	1	2	0	1	2	0	1	4	1	2	1	2	2	3	2	1	4	2	1	1	1	2	4	3	2	3	1	1	2	3	1	2	1	0	1	1	0	1	2	2	2	3	2	3	3	3	3
101	26	2	1	2	0	1	2	0	1	2	2		2		1	4	2	2	4	1	1	1	1	2	4	4	1	4	1	4	4	3	1	4	1	0	1	2	0	0	1	2	2	4	2	6	6	6	6
121	29	2	1	2	0	1	2	0	1	2	2		2		1	1	1	1	4	1	1	1	1	1	1	1	1	1	1	1	1	1	1	4	1	0	1	2			1	2	2	3	2	5	5	5	5
33	28	2	1	2	0	1	3	0	1	5	1	2	1	2	1	4	1	1	3	1	1	1	1	1	4	4	1	4	2	4	3	4	1	3	2			2			1	2	2	3	2	6	5	6	4
162	32	3	1	2	0	1	3	1	1	4	2		2		1	4	1	1	4	4	1	1	1	1	4	4	1	4	1	4	4	4	1	4	2			2			1	2	2	4	2	6	5	5	5
102	29	2	1	2	0	1	3	0	2		2		2		2	3	1	2	4	2	1	3	1	4	2	3	1	4	2	4	1	3	2	1	1	1	1	2	1		1	2	3	4	3	4	3	6	3
25	25	2	1	1	0	0	3	0	1	2	2		2		2	1	3	1	1	1	1	1	1	1	1	1	1	1		1	1	1	1	1	1	0	1	1	0	1	2	2	2	3	2	3	3	3	3
79	25	2	1	2	0	1	3	0	1	4	2		2		1	4	2	1	4	3	1	1	1	1	4	4	1	3	1	1	3	3	3	3	1	0	1	1	0	1	2	1	2	3	2	2	2	2	3
37	28	2	1	3	1	0	3	1	1	2	2		2		2	1	2	3	2	2	2	2	2		2	2	2	3	2	1	1	2	3	1	2	0	0	1	0	4	1	1	2	3	2	6	4	3	4
81	26	2	1	1	0	0	3	0	1	3	2		2		1	1	1	1	4	4	1	1	1	1	4	4	1	1	1	1	1	1	1	1	1	0	1	2			1	2	2	3	2	6	6	6	6
131	27	2	1	1	0	0	3	0	1	2	2		2		1	1	1	1	4	1	1	1	1	1	1	1	1	1	1	1	1	1	1	1	1	0	1	2			1	2	2	3	2	6	6	6	6
145	25	2	1	2	0	1	3	0	1	4	2		2		1	1	1	1	4	4	1	1	1	1	4	4	1	2	1	1	1	2	1	1	1	0	1	2			1	2	2	3	2	6	6	6	6
159	26	2	1	2	0	1	3	1	1	3	2		2		1	1		3	4	4	1	1	1	1	1	1	1	1	1	1	1	1	1	1	1	0	1	2			1	2	2	3	2	5	5	5	5
26	22	1	1	2	0	1	4	1	1	3	1	1	1	2	2	3	2	1	4	3	1	1	1	1	3	3	1	4	1	3	3	3	3	2	1	0	1	1	0	3	1	2	2	4	2	6	6	5	6
164	21	1	1	2	0	1	4	0	1	2	1	2	1	2	1	4	1	1	4	2	1	1	1	1	4	1	1	4	1	1	2	4	1	1				1	0	2	1	2	4	3	2	6	5	5	4
166	24	1	1	1	0	0	4	0	1	3	2		1	1	3	4	1	1	2	2	2	3	3	3	2	1	2	4	3	2	2	2	2	2	1	0	5	1	0	4	1	2	3	3	2	3	3	4	4
41	26	2	1	1	0	0	4	1	1	4	2		2		2	4	1	1	4	4	2	2	1	1	2	4	2	4	1	4	4	4	1	4	1	0	1	2			2		2	3	2	7	7	7	7
200	26	2	1	2	0	1	4	0	1	4	2		2		3	3	3	4	4	1	1	1	3	4	4	3	3	3	1	3	3	3	1	4	1	0	4	2			1	2	2	2	2	5	5	5	5
8	30	3	1	3	1	0	4	1	2		2		1	3	2	3	2	2	2	2	3	2	2	2	3	2	3	4	2	2	3	3	3	4	1	1	5	1	1	5	1	1	4	4	4	3	3	4	3
199	25	2	1				4	0	1	4	2		2		2	3	1	2	3	1	1	1	1	2	1	3	1	3	1	3	3	3	1	3	2			1	0	3	1	2	2	2	2	4	4	4	4
197	30	3	2	1	0	0	4	0	1	4	1	4	2		3	3	3	2	3	2	1	1	2	1	2	1	2	2	2	3	3	3	2	2	1	0	1	1	0	2	1	1	3	3	3	3	2	2	2
78	26	2	1	1	0	0	4	1	1	5	2		2		1	4	1	1	4	1	1	1	1	1	4	4	1	4	1	4	4	4	1	4	2			2			1	2	2	2	2	6	6	7	6
80	23	1	1	1	0	0	4	1	1	5	2		2		2	4	1	1	4	1	1	1	1	1	4	4	1	1		4	4		1	4	2			2			1	2	2	2	2	6	6	7	6
48	35	3	1	1	0	0	2	1	1	8	2		2		3	2	3	3	2	1	2	2	2	2	2	2	3	2	3	2	2	2	4	4	2	0		1	0	5	2	1	3	3	3	5	4	3	4
132	24	1	1	2	0	1	2	1	1	3	1	2	1		2	1	1	1	3	3	3	2	2	1	1	1	1	2	2	2	2	1	1	1	1	0	3	1	0	6	1	1	3	3	3	1	1	1	1
53	24	1	1	2	0	1	2	0	1	5	2		2		1	4	1	1	1	4	1	1	1	1	1	4	1	4	1	3	1	1	1	1	1	1	1	1	1	1	1	2	4	4	2	6	7	6	6
71	23	1	1	1	0	0	2	0	1	3	1		1		3	2	3	4	3	2	2	1	2	3	2	2	3	3	2	3	3	3	2	3	1	0	1	1	0	2	2	1	2	2	2	5	6	2	3
138	27	2	1	2	0	1	3	1	1	3	2		2		2	1	1	1	3	2	3	2	1	2	1	2	3	2	4	4	3	2	3	2	1	0	2	1	0	2	1	2	2	4	3	7	6	5	6
60	33	3	2	3	1	0	3	0	2		2		2		3	2	1	3	3	1	2	1	1	3	3	2	4	1	4	1	1	1	4	2	1	1	1				2		2	2	2	5	5	5	5
165	25	2	1	2	0	1	3	1	1	3	2		2		1	4	1	1	4	4	1	1	1	1	4	4	1	4	1	4	4	4	1	4	1	0	1	1	0	2	1	2	3	3	3	2	2	2	2
7	24	1	1	2	0	1	3	0	1	5	2		2		1	4	1	1	4	4	1	1	1	1	4	4	1	4	1	4	4	4	1	4	2			1	0	3	1	2	2	4	2	7	7	6	5
179	24	1	1	2	0	1	3	1	1	1	2		2		1	4	1	1	1	2	1	1	1	2	3	1	2	1	1	1	2	2	2	2	2	0	0	1	0	2	1	2	2	2	2	6	6	6	6
107	33	3	1	3	1	0	3	0	1	4	1	2	1	2	4	2	2	3	2	3	2	2	2	3	3	3	1	1	2	1	1	1	2	4	1	0	2	1	0	3	1	1	2	3	2	1	2	4	3
74	27	2	1	2	0	1	3	0	2		2		2		3	2	1	1	2	3	1	1	1	1	4	3	2	1	2	3	4	4	4	3	1	1	1	1		2	2		2	2	2	6	6	6	6
12	30	3	1	2	0	1	3	0	1	3	1	1	1	2	3	1	2	3	3	2	2	1	2	1	3	3	3	2	2	3	2	2	2	3	1	0	5	1	0	4	1	2	2	3	2	4	4	4	4
85	26	2	1	2	0	1	3	1	1	2	2		2		2	4	1	2	3	1	1	1	1	1	1	4	1	2	1	4	4	4	1	4	1	0	2	1	0	1	1	1	2	3	3	6	6	6	6
2	31	3	1	2	0	1	3	0	1	5	2		2		2	4	2	1	1	1	1	1	1	1	1	1	1	1	1	1	1	1	1	2	2			1	0	3	1	1	2	3	2	2	2	2	2
113	27	2	1	2	0	1	3	1	1	4	2		2		1	1	1	1	4	1	1	1	1	1	1	1	1	1	1	1	1	1	1	4	1	0	1	2			1	2	3	3	2	6	6	6	6
128	28	2	1	1	0	0	3	0	1	3	2		2		1	1	1	1	4	4	1	1	1	1	1	1	1	1	1	1	1	1	1	1	1	0	1	2			1	2	2	3	2	5	2	5	5
151	29	2	1	1	0	0	3		1	5	2		2		1	1	1	1	4	4	1	1	1	1	1	1	1	1	1	1	1	1	1	1	1	0	1	2			1	2	2	3	2	5	5	6	6
17	28	2	2	1	0	0	4	1	1	5	2		1		1	2	1	1	4	4	1	2	1	1	4	1	1	4	1	4	4	4	1	4	1	0	1	2			2	2	3	3	2	7	7	7	7
127	32	3	1	3	1	0	4	1	1	5	2		2		1	3		1	4	4	1	1	1	1	1	4	4	4	2	1	1	4	4	1	1	0	1	2			2	2	2	4	2	5	5	4	4
19	26	2	1	1	0	0	4	0	1	5	2		2		2	4	1	1	4	1	1	1	1	1	4	4	1	4	1	4	4	4	1	4	2			2			1	2	2	3	2	6	4	6	7
4	27	2	1	1	0	0	4	1	1	5	1	5	1	5	1	1	1	4	4	1	2	3	3	3	2	4	2	4	3	4	2	4	1	4	1	0	2	1	0	1	1	1	4	2	2	4	5	6	6
201	28	2	1	2	0	1	4	0	1	5	2		2		1	1	1	1	3	2	1	1	1	1	1	1	1	2	1	1	2	1	2	1	1	0	1	1	0	1	1	2	3	3	3	5	5	5	4
122	30	3	1	2	0	1	4	1	1	2	1	2	1	2	2	2	2	2	1	1	1	1	1	2	1	2	3	1	1	1	2	1	1	1	2						1	2	2	2	2	5	5	3	4
35	28	2	1	2	0	1	4	0	1	4	2		2		3	1	3	4	1	2	1	2	3	2	2	3	1	1	3	2	3	1	4	2	1	0	2	1	0	3	1	1	2	2	2	2	3	1	1
170	28	2	1	1	0	0	4	1	1	8	1		2		1	4	2	3	3	3	2	1	2	2	4	4	1	4	1	4	4	3	1	3	1	0	5	2			1	1	4	4	3	5	5	4	4
194	36	3	2	2	0	1	4	0	1	5	2		2		2	2	2	4	2	4	1	1	1	2	2	2	2	3	3	3	3	3	1	4	1	0	3	2			1	2	2	3	2	6	6	1	4
202	24	1	1	2	0	1	4	1	1	5	1	3	2		1	4	1	2	4	1	1	1	1	4	4	2	1	4	1	4	4	4	1	4	2	0		2			1	2	2	3	2	4	5	2	2
157	32	3	1	3	1	0	3	1	1	3	1	0.5	2		1	4	1	1	4	1	1	1	1	1	4	1	1	4	1	4	4	4	4	4	1	0	1	2		0	2	2	3	3	3	7	7	1	1
167	24	1	1	2	0	1	3	1	1	4	1	3	1	3	1	4	2	1	4	2	1	1	1	1	4	1	2	1	1	3	2	4	2	4	1	0	4	2			2	2	3	3	2	6	4	5	5
111	32	3	1	3	1	0	3	0	2		2		2		2	2	2	2	3	3	2	2	2	2	2	3	3	3	2	2	3	3	3	3	1	1	1	1	1	2	1	2	3	3	3	6	6	6	6
9	29	2	2	2	0	1	3	1	2		2		2		1	3	3	2	4	4	2	2	3	1	1	1	3	4	2	3	2	3	3	3	1	1	1	1	1	3	1	1	2	2	2	3	4	4	5
77	29	2	1	1	0	0	3	1	1	8	1	4	1	5	2	4	1	1	4	2	1	1	1	1	4	4	1	4	1	4	4	4	1	4	1	0	1	2			1	1	2	2	2	6	6	6	7
114	24	1	1	1	0	0	4	0	2		2		2		3	2	4	3	2	1	4	1	3	1	2	1	3	3	3	3	2	4	1	4	1	0	2	1	0	3	1	2	3	3	3	4	4	4	3
38	34	3	1	2	0	1	4	1	1	13	2		2		1	4	1	1	4	1	1	1	1	3	4	4	1	3	1	4	4	4	1	4	2	0	0	2		0	1	2	3	3	2	7	7	6	7
137	34	3	2	1	0	0	4	1	2		1	3	2		2	3	3	2	1	2	2	3	3	2	2	3	2	1	2	3	2	4	3	4	1	0	2	1	0	2	1	2	2	2	2	3	4	3	2
205	31	3	2	3	1	0	4	1	1	5	1	3	1	3	1	1	1	1	4	4	1	1	1	1	4	1	1	1	1	2	4	4	1	3	1	0	2	2	0	0	1	2	2	2	2	4	5	4	5
208	31	3	1	2	0	1	4	0	1	6	2		2		3	3	3	3	3	4	4	1	1	1	3	4	4	3	3	3	3	3	3	4	1	0	6	1	0	2	1	2	2	2	2	5	5	5	5
161	28	2	1	3	1	0	4	0	1	3	2		2		1	1	1	1	4	1	3	2	1	2	3	3	2	1	2	3	4	3	2	1	1	1	1	2			1	2	4	3	2	3	5	5	2
96	20	1	1	3	1	0	2	1	1	7	2		1	7	3	4	2	1	4	4	1	1	1	1	4	1	1	4	1	4	4	4	1	4	1	0	10	1	0	10	1	1	3	3	3	6	6	6	6
1	39	3	1	2	0	1	2	0	1	7	1	3	1	3	2	4	2	1	1	1	1	1	1	1	4	2	1	1	1	1	1	2	2	2	1		2	1	0	1	1	2	2	3	2	2	2	2	2
195	40	3	2	1	0	0	4	1	1	7	1	7	1	7	2	3	2	2	1	2	2	3	3	3	1	2	2	1	2	2	3	3	2	2	1	0	1	1	0	4	1	1	3	3	3	4	3	3	4
23	29	2	1	1	0	0	3	0	1	8	2		2		1	4	1	1	4	3	2	1	1	1	4	4	1	3	1	4	4	3	1	4	2			2			1	1	2	2	2	6	5	6	6
116	25	2	1	1	0	0	2	1	1	10	2		1	6	3	3	2	3	4	3	1	2	1	4	3	3	1	3	1	2	2	2	2	4	2		0				2	2	2	3	2	7	6	4	5
100	27	2	2	2	0	1	2	1	1	1	2		2		1	3	1	1	2	2	3	2	3	2	2	1	3	1	4	2	3	1	1	2	1	0	3	1	0	5	1	2	2	3	2	1	3	4	4
110	21	1	1	3	1	0	3	1	1	8	2		1	5	2		1	1	1	2	1	1	2	2	2		1	2	2	1	2	1	2	2	2		0	2			1	2	3	4	4	7	7	4	7
76	38	3	2	3	1	0	3	0	1	8	2		2		1	2	2	3	4	4	2	1	3	2	3	2	2	4	1	4	2	3	2	2	1	1	1	1	0	1	2					6	6	6	4
129	25	2	1	1	0	0	4	1	1	10	1	4	1	3	2	4	1	4	4	3	1	1	2	1	1	3	1	4	4	3	1	1	1	4	2			2			1	2	2	2	2	2	2	6	6
93	21	1	1	3	1	0	4	0	2		2		2		4	3	4	4	4	4	3	3	3	4	3	2	2	3	3	4	3	3	2	2	1	0	1	1	0	1	2		2	3	2	2	3	1	3
109	30	3	1	3	1	0	4	1	1	5	2		2		1	1	1	1	1	1	1	1	1	1	1	1	1	1	1	1	1	1	1	1	1	0	1	1	0	1	2		2	3	2	6	6	6	6
16	35	3	2	3	1	0	4	1	1	10	1	8	1	7	2	4	2	2	4	2	1	2	2	2	4	4	2	4	2	4	4	4	1	4	1	0	1	2		0	2	2	2	4	2	6	4	6	6
210	45	3	1	1	0	0	3	0	1	11	1	11	1	11	2	3	2	3	2	2	3	4	3	3	3	3	3	2	2	2	2	1	2	3	1	0	3	1	0	3	1	2	2	2	2	3	3	2	2
134	32	3	2	3	1	0	4	0	1	15	2		2		1	3	1	1	4	1	4	1	1	1	4	4	1	4	4	4	3	3	1	4	2		0	1		2	2	2	3	4	2	7	7	6	7
89	25	2	1	2	0	1	4	1	1	12	1	5	2		3	2	2	2	2	4	3	2	1	3	3	3	3	3	3	3	3	3	3	3	1	0	1	2			2	2	4	3	3	4	4	4	4
14	34	3	1	3	1	0	3	0	2		1	3	2		1	2	2	1	4	2	1	2	2	2	4	1	1	3	2	3	3	3	2	4	1	0	2	1	0	1	2	2	2	2	2	5	5	7	7
[truncated: 36 more columns]
